# Supplementary material for: Longitudinal Transcriptome Analysis Reveals a Sustained Differential Gene Expression Signature in Patients Treated for Acute Lyme Disease
Source: mBio. 2016 Feb 12;7(1):e00100-16. doi: 10.1128/mBio.00100-16 (PMC4791844; doi:10.1128/mBio.00100-16)
Supplement: Table S1 — Clinical presentations of Lyme disease patients with resolved illness versus those with persistent symptoms. [file mbo001162702st1.xlsx]

## Sheet: Sheet4
Supplementary table 1 - Clinical presentation of patients who resolved Lyme disease compared with patients with persistent symptoms
		Resolved Lyme (n=15)	Persistent symptoms1, non-PTLDS (n=9)	Persistent symptoms1, PTLDS (n=4)	p (resolved vs. persistent)2
Disseminated Lesions		6/15 (40%)	5/9 (33%)	1/4 (25%)	0.743
Duration of Acute Illness, days3		5.2 (1.9-8.5) [1-14]	9.7 (5.6-13.8) [2-14]	19.3 (0.2-38.3) [3-42]	0.036
Number of Reported Symptoms, V1		8.8 (4.9-12.7) [4-15]	12.7 (6.6-18.8) [5-21]	14.3 (7.2-21.3) [4-19]	0.04
	flu-like symptoms4	11/15 (73%)	7/9 (78%)	3/4 (75%)	0.826
	fatigue	14/15 (93%)	9/9 (100%)	3/4 (75%)	0.916
	neurological symptoms5	9/15 (60%)	8/9 (89%)	4/4 (100%)	0.049
	pain	13/15 (87%)	7/9 (78%)	4/4 (100%)	0.877
	joint swelling	0/15 (0%)	0/9 (0%)	1/4 (25%)	0.274
	cognitive disorder6	3/15 (20%)	4/9 (44%)	1/4 (25%)	0.281
	heart condition6	1/15 (7%)	1/9 (11%)	0/4 (0%)	0.916
Number of Reported Symptoms, V2		9.4 (5.1-13.8) [4-18]	13.3 (6.9-19.8) [5-22]	17.3 (10-24.5) [7-24]	0.029
	flu-like symptoms4	0/14 (0%)	0/9 (0%)	2/4 (50%)	0.115
	fatigue	1/14 (7%)	0/9 (0%)	1/4 (25%)	0.916
	neurological symptoms5	1/14 (7%)	2/9 (22%)	2/4 (50%)	0.097
	pain	1/14 (7%)	1/9 (11%)	3/4 (75%)	0.097
	joint swelling	0/14 (0%)	0/9 (0%)	1/4 (25%)	0.274
	cognitive disorder6	1/14 (7%)	1/9 (11%)	1/4 (25%)	0.457
	heart condition6	0/14 (0%)	0/9 (0%)	0/4 (0%)	N/A
Number of Reported Symptoms, V5		1.6 (-0.5-3.7) [0-8]	7.7 (1.7-13.7) [1-19]	9.5 (.4-18.6) [3-23]	0.004
	flu-like symptoms4	0/15 (0%)	1/9 (11%)	1/4 (25%)	0.115
	fatigue	0/15 (0%)	4/9 (44%)	3/4 (75%)	0.0012
	neurological symptoms5	1/15 (7%)	3/9 (33%)	2/4 (50%)	0.041
	pain	3/15 (20%)	6/9 (67%)	2/4 (50%)	0.025
	joint swelling	1/15 (7%)	2/9 (22%)	0/4 (0%)	0.457
	cognitive disorder6	0/15 (0%)	5/9 (56%)	4/4 (100%)	9.15e-05
	heart condition7	0/15 (0%)	1/9 (11%)	1/4 (25%)	0.115
1Persistent symptoms (non-PTLDS or PTLDS) include fatigue, widespread musculoskeletal pain (involvement of ≥3 joints), and/or cognitive dysfunction; PTLDS, post-treatment Lyme disease syndrome
2Significant p-values in bold
3Defined as time from onset of EM rash and/or flu-like symptoms to study enrollment and treatment initiation
4Flu-like symptoms include fever, chills, sweats
5Neurological symptoms include paresthesia, facial weakness, headache, vision changes, sensitivity to light
6Cognitive disorders include difficulty focusing or concentrating, difficulty finding words, memory changes
7Heart condition includes heart palpitations (fast, slow, skipped beats)
