# Supplementary material for: Longitudinal Transcriptome Analysis Reveals a Sustained Differential Gene Expression Signature in Patients Treated for Acute Lyme Disease
Source: mBio. 2016 Feb 12;7(1):e00100-16. doi: 10.1128/mBio.00100-16 (PMC4791844; doi:10.1128/mBio.00100-16)
Supplement: Table S2 — List of canonical pathways predicted to be involved in Lyme disease. [file mbo001162702st2.xlsx]

## Sheet: SuppTable3-listofpathwaysV1V2V5
V1, Lyme diagnosis
Ingenuity Canonical Pathways	-log(p-value)	Ratio	z-score	Molecules
EIF2 Signaling	20.8	0.27	-5.014	RPL11,RPS27,RPL39,RPLP2,EIF4A2,RPL7A,RPS13,RPL19,RPL36,RPL32,RPL3,RPL29,EIF4G3,RPL12,RPL10A,RPS29,RPL15,RPS6,RPL8,RPS25,RPL13A,RPSA,RPL24,RPS3A,RPS18,PIK3R5,RPS8,PPP1CB,RPL26,EIF4G1,EIF4E,RPS4X,RPL35,RPL6,RPL18A,RPS5,RPL31,RPL18,RPL13,RPL4,RPL34,RPS2,RPL17,RPS19,RPS10,RPL9,RPS12,RPS16,RPL37,RPS14
TREM1 Signaling	11.2	0.307	4.796	ITGB1,CXCL8,TREM1,NLRP3,ICAM1,TYROBP,MYD88,TLR8,CD83,IL6,NFKB2,STAT3,NFKB1,TLR2,TLR4,CXCL3,IL18,CCL2,CASP1,TLR7,CD86,IL1B,CASP5
Granulocyte Adhesion and Diapedesis	10.5	0.198		IL1A,SELL,ICAM1,CCL20,SDC4,MMP25,CCL4L1/CCL4L2,ITGB3,CXCL10,IL1R2,CXCL3,CCL3L1,CCL2,CCL3L3,CXCR2,MMP8,CXCL1,ITGB1,CSF3R,CXCL8,CXCL11,C5AR1,CXCR4,PPBP,PF4,CKLF,FPR2,FPR1,CXCL16,IL18,CCL4,IL1RN,IL1B,CXCL2,MMP9
Toll-like Receptor Signaling	10.4	0.297	2.982	IL1A,MYD88,TLR8,TNFAIP3,IRAK3,NFKB2,NFKB1,TLR2,TLR4,IL18,IKBKG,LY96,MAPK14,JUN,NFKBIA,IL1RN,TICAM1,TLR7,CD14,IL1B,MAP2K3,IRAK2
Role of Pattern Recognition Receptors in Recognition of Bacteria and Viruses	10.4	0.228	4.243	IL1A,IFNB1,PIK3R5,TLR8,C1QA,C1QB,IL6,NFKB1,TICAM1,TLR7,CASP1,RIPK2,PTX3,IFNG,CXCL8,OAS1,NLRP3,C5AR1,OAS2,MYD88,NFKB2,TLR2,TLR4,IL18,CLEC7A,SYK,PRKCD,IL1B,C3AR1
Communication between Innate and Adaptive Immune Cells	9.3	0.253		IFNG,CXCL8,IL1A,CD40LG,IFNB1,TLR8,CD83,IL6,CD8B,TNFRSF17,CXCL10,TLR2,TLR4,IL18,CCL4,IL1RN,CCL3L3,TNFSF13,TLR7,FCER1G,CD86,IL1B,TNFSF13B
IL-10 Signaling	8.59	0.279		CCR1,FCGR2C,IL1A,FCGR2A,BLVRB,IL6,STAT3,NFKB2,NFKB1,IL1R2,IKBKG,IL18,MAPK14,JUN,NFKBIA,IL1RN,CD14,IL1B,MAP2K3
Agranulocyte Adhesion and Diapedesis	8.47	0.175		IL1A,SELL,ICAM1,CCL20,CXCR1,SDC4,MMP25,CCL4L1/CCL4L2,CXCL10,CXCL3,CCL2,CCL3L1,CCL3L3,CXCR2,MMP8,CXCL1,ITGB1,CXCL8,CXCL11,C5AR1,CXCR4,PF4,PPBP,CKLF,MYL9,CXCL16,IL18,CCL4,IL1RN,IL1B,CXCL2,ACTG1,MMP9
iNOS Signaling	8.23	0.341	2.84	IFNG,MYD88,IFNGR2,NFKB2,IRAK3,NFKB1,TLR4,LY96,IKBKG,NFKBIA,JUN,MAPK14,CD14,STAT1,IRAK2
Altered T Cell and B Cell Signaling in Rheumatoid Arthritis	8.07	0.239		IFNG,CD40LG,IL1A,TLR8,LTB,CD79A,IL6,NFKB2,NFKB1,FAS,TNFRSF17,TLR2,TLR4,IL18,IL1RN,TNFSF13,TLR7,FCER1G,CD86,IL1B,TNFSF13B
Crosstalk between Dendritic Cells and Natural Killer Cells	7.24	0.225		IFNG,CD40LG,KLRC4-KLRK1/KLRK1,TYROBP,IFNB1,NCR3,TNFSF10,LTB,CD83,IL6,NFKB2,NFKB1,FAS,TLR4,CSF2RB,IL18,TLR7,CD86,ACTG1,PVRL2
Atherosclerosis Signaling	7.22	0.194		PNPLA8,IFNG,CXCL8,IL1A,CD40LG,ICAM1,MSR1,CXCR4,CD36,IL6,NFKB2,NFKB1,F3,PLA2G7,IL18,ORM1,CCL2,IL1RN,IL1B,SERPINA1,S100A8,ALOX5,MMP9,CLU
Dendritic Cell Maturation	6.79	0.162		FCGR2C,IL1A,CD40LG,ICAM1,IFNB1,PIK3R5,LTB,CD83,IL6,NFKB1,FCGR1A,IKBKG,NFKBIA,STAT1,FCGR1B,FCGR3A/FCGR3B,FCGR2A,MYD88,TYROBP,NFKB2,CREB5,TLR2,TLR4,IL18,MAPK14,IL1RN,FCER1G,CD86,IL1B
LXR/RXR Activation	6.79	0.19	-3.411	IL1A,MSR1,CD36,IL6,NFKB2,NFKB1,ABCA1,IL1R2,TLR4,IL18,LY96,LDLR,NR1H2,ORM1,CCL2,IL1RN,CD14,IL1B,S100A8,SERPINA1,PTGS2,MMP9,CLU
NF-ÎºB Signaling	6.57	0.162	2.117	AZI2,IL1A,CD40LG,PIK3R5,TLR8,TNFAIP3,NFKB1,TNFRSF17,IL1R2,TNIP1,IKBKG,LCK,NFKBIA,TLR7,TNFSF13B,MYD88,NFKB2,IRAK3,TLR2,TLR4,IL18,IL1RN,PELI1,ZAP70,FCER1G,PRKACA,IL1B,MAP3K8
IL-8 Signaling	6.01	0.152	3.53	CXCL8,GNAS,ICAM1,PTK2B,PIK3R5,DEFA1 (includes others),LIMK2,IRAK3,CXCR1,NFKB1,RAC3,GNG10,ITGB3,MYL9,ARRB2,IKBKG,JUN,CCND3,CXCR2,PRKCD,NCF2,RHOU,CYBB,CXCL1,PTGS2,GNG5,MMP9,IRAK2
Interferon Signaling	5.93	0.324	2.714	IFIT3,IFIT1,IFNG,IFITM3,OAS1,PTPN2,MX1,IFNGR2,IFNB1,STAT1,IFITM2
Regulation of eIF4 and p70S6K Signaling	5.85	0.164		ITGB1,RPS3A,RPS27,RPS2,RPS18,RPS10,RPS19,PIK3R5,EIF4G3,RPS8,EIF4A2,EIF4G1,EIF4E,RPS4X,RPS12,RPS6,RPS29,MAPK14,RPS16,RPS13,RPS25,RPS5,RPS14,RPSA
IL-17A Signaling in Fibroblasts	5.79	0.314		NFKBID,IKBKG,JUN,MAPK14,NFKBIA,CCL2,LCN2,NFKB2,IL6,NFKBIZ,NFKB1
Production of Nitric Oxide and Reactive Oxygen Species in Macrophages	5.7	0.15	3.922	PIK3R5,PPP1CB,NFKB1,SPI1,IKBKG,NFKBIA,JUN,PPP1R12A,RHOU,CYBB,SERPINA1,S100A8,STAT1,IFNG,IFNGR2,NCF4,NFKB2,TLR2,TLR4,NCF1,MAPK14,ORM1,PRKCD,NCF2,MAP3K8,CLU,SIRPA
Role of NFAT in Regulation of the Immune Response	5.62	0.152	0.626	FCGR2C,CD3E,PIK3R5,NFKB1,FCGR1A,IKBKG,LCK,NFKBIA,JUN,GNG5,FCGR1B,FCGR3A/FCGR3B,ITK,GNAS,FCGR2A,CD79A,NFKB2,CD3D,GNG10,SYK,LAT,ZAP70,FCER1G,LYN,RCAN3,CD86
Role of Hypercytokinemia/hyperchemokinemia in the Pathogenesis of Influenza	5.41	0.267		CXCL10,CCR1,CXCL8,IFNG,IL1A,IL18,CCL4,CCL2,IL1RN,IFNB1,IL1B,IL6
Tec Kinase Signaling	5.23	0.152	2.4	ITGB1,STAT6,GNAS,PTK2B,PIK3R5,TNFSF10,NFKB2,STAT3,NFKB1,FAS,GNG10,TLR4,LCK,PAK1,PRKCD,TNFRSF25,HCK,RHOU,FCER1G,LYN,STAT1,GNG5,ACTG1,ITK
Role of PKR in Interferon Induction and Antiviral Response	5.15	0.275		IFNG,IKBKG,MAPK14,NFKBIA,IFNB1,BID,MAP2K3,NFKB2,STAT1,NFKB1,FCGR1A
HMGB1 Signaling	5.08	0.167	3.9	IFNG,CXCL8,IL1A,ICAM1,AGER,HAT1,PIK3R5,IFNGR2,IL6,NFKB2,NFKB1,TLR4,IL18,MAPK14,JUN,CCL2,CDC42,RHOU,IL1B,MAP2K3
CD40 Signaling	5.03	0.215	0.905	CD40LG,ICAM1,PTGS1,PIK3R5,TNFAIP3,STAT3,NFKB2,NFKB1,IKBKG,NFKBIA,JUN,MAPK14,MAP2K3,PTGS2
phagosome formation	5.03	0.171		FCAR,ITGB1,FCGR2C,MSR1,FCGR2A,PIK3R5,TLR8,FCGR1A,TLR2,TLR4,CLEC7A,SYK,PRKCD,TLR7,RHOU,FCER1G,FCGR3A/FCGR3B,FCGR1B,MARCO
Systemic Lupus Erythematosus Signaling	4.94	0.132		FCGR2C,IL1A,CD40LG,CD3E,PIK3R5,PRPF39,IL6,FCGR1A,LCK,RNU12,JUN,TLR7,FCGR1B,TNFSF13B,FCGR3A/FCGR3B,FCGR2A,SNRNP27,CD79A,CD3D,IL18,IL1RN,CD72,LAT,SNRPB2,LYN,FCER1G,SNRNP70,CD86,IL1B
mTOR Signaling	4.86	0.138	1.134	RPS3A,RPS27,RPS18,PIK3R5,RPS8,EIF4A2,HIF1A,EIF4G1,RPS4X,EIF4E,RPS13,RHOU,RPS5,RPS2,RPS19,RPS10,EIF4G3,RPS12,RPS6,RPS29,DGKZ,RPS16,PRKCD,RPS25,RPSA,RPS14
IL-12 Signaling and Production in Macrophages	4.82	0.156		IFNG,STAT6,CD40LG,MYD88,PIK3R5,NFKB2,NFKB1,SPI1,TLR2,TLR4,IL18,IKBKG,JUN,MAPK14,ORM1,PRKCD,S100A8,SERPINA1,MAP3K8,STAT1,CLU
Glucocorticoid Receptor Signaling	4.66	0.12		ARID1A,ICAM1,CD3E,SGK1,PIK3R5,SLPI,IL6,NFKB1,CD163,FCGR1A,TSC22D3,IL1R2,CXCL3,IKBKG,NFKBIA,JUN,POLR2A,HSP90AB1,CCL2,FOXO3,STAT1,CREBZF,IFNG,CXCL8,STAT3,CD3D,MAPK14,IL1RN,CDKN1A,PRKACA,IL1B,PTGS2,PLAU
Role of JAK1, JAK2 and TYK2 in Interferon Signaling	4.56	0.333		IFNG,PTPN2,IFNGR2,IFNB1,STAT3,NFKB2,STAT1,NFKB1
Hepatic Cholestasis	4.56	0.142		IFNG,CXCL8,IL1A,GNAS,MYD88,IL6,IRAK3,NFKB2,NFKB1,IL1R2,TLR4,IKBKG,LY96,IL18,PRKAR2B,JUN,NFKBIA,IL1RN,PRKCD,PRKACA,CD14,IL1B,IRAK2
Role of IL-17A in Arthritis	4.54	0.222		CXCL8,CXCL3,MAPK14,NFKBIA,CCL2,PIK3R5,CCL20,MAP2K3,CXCL1,PTGS2,NFKB2,NFKB1
Role of Tissue Factor in Cancer	4.52	0.164		ITGB1,CXCL8,PTK2B,PIK3R5,PLAUR,LIMK2,F3,EIF4E,ITGB3,LCK,ARRB2,PAK1,MAPK14,CDC42,HCK,LYN,IL1B,CXCL1
IL-1 Signaling	4.48	0.176	2.673	IL1A,GNAS,MYD88,NFKB2,IRAK3,NFKB1,GNG10,IKBKG,NFKBIA,JUN,MAPK14,PRKAR2B,PRKACA,MAP2K3,GNG5,IRAK2
Role of IL-17A in Psoriasis	4.47	0.462		CXCL8,CXCL3,S100A9,CCL20,S100A8,CXCL1
IL-17A Signaling in Gastric Cells	4.42	0.32		CXCL10,CXCL8,CXCL11,JUN,MAPK14,CCL20,CXCL1,NFKB1
GADD45 Signaling	4.38	0.368		PCNA,GADD45B,GADD45A,CCND3,CDKN1A,CDK1,CCNB1
FcÎ³ Receptor-mediated Phagocytosis in Macrophages and Monocytes	4.36	0.172	1.5	PTK2B,FCGR2A,FYB,RAC3,FCGR1A,NCF1,PAK1,CDC42,RAB11B,PRKCD,SYK,HCK,LYN,ACTG1,ARPC4,FCGR3A/FCGR3B
Role of Macrophages, Fibroblasts and Endothelial Cells in Rheumatoid Arthritis	4.33	0.114		IL1A,ICAM1,PIK3R5,TLR8,LTB,IL6,NFKB1,FCGR1A,IL1R2,IKBKG,JUN,NFKBIA,CCL2,TLR7,FCGR3A/FCGR3B,TNFSF13B,CXCL8,C5AR1,MYD88,IRAK3,STAT3,CREB5,IL16,TLR2,TLR4,IL18,MAPK14,IL1RN,PRKCD,IL1B,LEF1,MAP2K3,TCF7L2,IRAK2
IL-6 Signaling	4.21	0.155	3.153	CXCL8,IL1A,TNFAIP6,PIK3R5,IL6,STAT3,NFKB2,NFKB1,IL1R2,IKBKG,IL18,MAPK14,JUN,NFKBIA,IL1RN,CD14,IL1B,MAP2K3
ATM Signaling	4.13	0.203	-0.333	JUN,GADD45B,MAPK14,NFKBIA,GADD45A,CDKN1A,CCNB2,BID,CREB5,CDK1,CCNB1,NBN
CD28 Signaling in T Helper Cells	4.11	0.153		CD3E,PIK3R5,NFKB2,NFKB1,CD3D,PAK1,LCK,IKBKG,NFKBIA,JUN,CDC42,SYK,ZAP70,LAT,FCER1G,CD86,ARPC4,ITK
p53 Signaling	4.07	0.163	-0.577	PMAIP1,TP53INP1,GADD45B,RRM2B,PIK3R5,HIF1A,BIRC5,TP53BP2,FAS,SCO2,PCNA,MAPK14,JUN,GADD45A,CDKN1A,DRAM1
Hepatic Fibrosis / Hepatic Stellate Cell Activation	4.03	0.126		IL1A,CD40LG,ICAM1,TNFSF10,LTB,IL6,NFKB1,FAS,IL1R2,CXCL3,CCL2,STAT1,TNFSF13B,TIMP2,CXCL8,IFNG,IFNGR2,NFKB2,MYL9,TLR4,LY96,TNFSF13,CD14,IL1B,MMP9
B Cell Receptor Signaling	3.99	0.131		ETS1,FCGR2C,PTK2B,FCGR2A,PIK3R5,CD79A,NFKB2,NFKB1,CREB5,BCL6,EBF1,IKBKG,MAPK14,JUN,NFKBIA,INPP5F,CDC42,SYK,LYN,MAP3K8,PIK3AP1,MAP2K3,BCL2A1
Natural Killer Cell Signaling	3.98	0.155		KIR2DS4 (includes others),KLRC4-KLRK1/KLRK1,FCGR2A,TYROBP,PIK3R5,NCR3,LILRB1,RAC3,LCK,PAK1,INPP5F,SYK,PRKCD,ZAP70,LAT,FCER1G,FCGR3A/FCGR3B
Type I Diabetes Mellitus Signaling	3.98	0.155	3.5	IFNG,CD3E,MYD88,IFNGR2,NFKB2,NFKB1,CD3D,FAS,IKBKG,NFKBIA,MAPK14,FCER1G,BID,CD86,IL1B,MAP2K3,STAT1
Role of IL-17F in Allergic Inflammatory Airway Diseases	3.96	0.227		CXCL10,CXCL8,CCL4,CCL2,IL1B,CXCL1,NFKB2,IL6,CREB5,NFKB1
LPS-stimulated MAPK Signaling	3.81	0.178	1.941	TLR4,PAK1,IKBKG,NFKBIA,MAPK14,JUN,CDC42,PRKCD,PIK3R5,CD14,MAP2K3,NFKB2,NFKB1
Salvage Pathways of Pyrimidine Ribonucleotides	3.79	0.161		CMPK2,SGK1,MAPK6,NME2,LIMK2,CDA,CDK1,PKN1,APOBEC3A,PAK1,AK5,PRKCD,MAP2K3,MAP3K8,ACVR2A
Differential Regulation of Cytokine Production in Intestinal Epithelial Cells by IL-17A and IL-17F	3.77	0.304		IFNG,IL1A,CCL4,CCL2,LCN2,IL1B,CXCL1
Phospholipase C Signaling	3.5	0.113	0.426	FCGR2C,CD3E,PPP1CB,ARHGEF1,NFKB1,LCK,AHNAK,PPP1R12A,RHOU,GNG5,ITK,ITGB1,GNAS,FCGR2A,CD79A,NFKB2,CREB5,CD3D,GNG10,MYL9,SYK,PRKCD,LAT,ZAP70,LYN,FCER1G,ARHGEF18
CCR5 Signaling in Macrophages	3.46	0.174		GNAS,JUN,MAPK14,CCL4,CD3E,PTK2B,PRKCD,FCER1G,GNG5,CD3D,FAS,GNG10
NRF2-mediated Oxidative Stress Response	3.42	0.122	-2.309	MGST1,DNAJB4,SLC35A2,PIK3R5,JUNB,DNAJA1,MAFF,TXNRD1,BACH1,AKR1A1,MAPK14,SOD2,JUN,PRKCD,DNAJA3,MAP2K3,FOSL1,DNAJB1,TXN,NFE2L2,ACTG1,FTH1
Death Receptor Signaling	3.31	0.152	0	TNFSF10,NFKB2,NFKB1,PARP9,FAS,ACIN1,IKBKG,NFKBIA,PARP15,TIPARP,TNFRSF25,BID,CFLAR,ACTG1
IL-17 Signaling	3.28	0.167		CXCL10,CXCL8,CXCL11,JUN,MAPK14,CCL2,PIK3R5,MAP2K3,CXCL1,PTGS2,IL6,NFKB1
Airway Pathology in Chronic Obstructive Pulmonary Disease	3.27	0.5		CXCL8,CXCL3,MMP8,MMP9
Salvage Pathways of Pyrimidine Deoxyribonucleotides	3.27	0.5		APOBEC3B,TYMP,CDA,APOBEC3A
Colorectal Cancer Metastasis Signaling	3.22	0.11	4.2	TLR8,PIK3R5,IL6,NFKB1,MMP25,JUN,MMP8,RHOU,TLR7,GNG5,STAT1,PTGER4,IFNG,GNAS,STAT3,NFKB2,BIRC5,GNG10,TLR2,TLR4,PRKAR2B,PRKACA,LEF1,PTGS2,TCF7L2,MMP9
PPAR Signaling	3.22	0.149	-1.604	IL1A,PPARD,NFKB2,NFKB1,IL1R2,IKBKG,IL18,JUN,NFKBIA,HSP90AB1,IL1RN,IL1B,PTGS2,CITED2
Activation of IRF by Cytosolic Pattern Recognition Receptors	3.17	0.172	-0.302	IKBKG,JUN,NFKBIA,IFNB1,NFKB2,IL6,STAT1,ADAR,NFKB1,IFIT2,ISG15
IL-17A Signaling in Airway Cells	3.17	0.172		CXCL3,IKBKG,MAPK14,NFKBIA,PIK3R5,CCL20,CXCL1,STAT3,NFKB2,IL6,NFKB1
Aryl Hydrocarbon Receptor Signaling	3.17	0.129	2	MGST1,RBL2,IL1A,SLC35A2,IL6,NFKB2,NFKB1,FAS,NCOA7,ALDH1A1,JUN,CCND3,HSP90AB1,CDKN1A,IL1B,CDKN1B,NFE2L2,AHR
Complement System	3.12	0.216	-0.378	SERPING1,CR1,CD55,C5AR1,C1QA,CD46,C1QB,C3AR1
fMLP Signaling in Neutrophils	3.08	0.139	2.309	GNAS,PIK3R5,FPR2,NFKB2,NFKB1,FPR1,GNG10,NCF1,NFKBIA,CDC42,PRKCD,NCF2,CYBB,GNG5,ARPC4
PPARÎ±/RXRÎ± Activation	3.06	0.117	0.258	GNAS,MED23,CD36,BCL3,IL6,NFKB2,NFKB1,ADIPOR1,ABCA1,IL1R2,IKBKG,PRKAR2B,MAPK14,JUN,NFKBIA,GK,HSP90AB1,PRKACA,IL1B,MAP2K3,ACVR2A
IL-15 Signaling	3.06	0.167		CXCL8,STAT6,LCK,MAPK14,SYK,PIK3R5,STAT3,NFKB2,IL6,NFKB1,RAC3
April Mediated Signaling	3.04	0.211	0.707	IKBKG,JUN,MAPK14,NFKBIA,TNFSF13,NFKB2,NFKB1,TNFRSF17
Pathogenesis of Multiple Sclerosis	3.04	0.444		CXCL10,CCR1,CXCL11,CCL4
Pyrimidine Deoxyribonucleotides De Novo Biosynthesis I	3.02	0.273		TYMS,AK5,CMPK2,RRM2B,RRM2,NME2
Acute Phase Response Signaling	2.99	0.118	3.153	SERPING1,IL1A,MYD88,IL6,NFKB2,STAT3,NFKB1,HP,IKBKG,IL18,MAPK14,RBP7,JUN,NFKBIA,SOD2,ORM1,IL1RN,IL1B,SERPINA1,MAP2K3
Graft-versus-Host Disease Signaling	2.97	0.188		IFNG,IL1A,IL18,IL1RN,FCER1G,CD86,IL1B,IL6,FAS
PI3K/AKT Signaling	2.93	0.13	2.673	ITGB1,YWHAB,YWHAZ,NFKB2,NFKB1,EIF4E,IKBKG,NFKBIA,HSP90AB1,INPP5F,LIMS1,FOXO3,CDKN1A,MAP3K8,CDKN1B,PTGS2
Signaling by Rho Family GTPases	2.93	0.107	1.043	ITGB1,GNAS,PTK2B,PIK3R5,ARHGEF1,LIMK2,NFKB2,NFKB1,SEPT1,PKN1,GNG10,MYL9,STMN1,PAK1,JUN,PPP1R12A,CDC42,NCF2,CYBB,RHOU,ARHGEF18,GNG5,ACTG1,SEPT6,ARPC4
TNFR1 Signaling	2.9	0.184	1.414	IKBKG,PAK1,JUN,NFKBIA,CDC42,TNFAIP3,BID,NFKB2,NFKB1
B Cell Activating Factor Signaling	2.89	0.2	1.134	IKBKG,JUN,MAPK14,NFKBIA,NFKB2,NFKB1,TNFSF13B,TNFRSF17
MIF Regulation of Innate Immunity	2.81	0.195	2.121	TLR4,LY96,JUN,NFKBIA,CD14,PTGS2,NFKB2,NFKB1
T Helper Cell Differentiation	2.79	0.155		STAT6,IFNG,CD40LG,IL18,IFNGR2,FCER1G,CD86,STAT3,IL6,STAT1,BCL6
PEDF Signaling	2.79	0.155	0.333	IKBKG,SOD2,MAPK14,NFKBIA,WASF2,PIK3R5,NFKB2,CFLAR,NFKB1,TCF7,FAS
MIF-mediated Glucocorticoid Regulation	2.74	0.212	2.449	TLR4,LY96,NFKBIA,CD14,PTGS2,NFKB2,NFKB1
HGF Signaling	2.74	0.133	1.897	ITGB1,ETS1,PIK3R5,STAT3,IL6,ELF2,PAK1,JUN,ETS2,CDC42,PRKCD,CDKN1A,MAP3K8,PTGS2
Primary Immunodeficiency Signaling	2.71	0.173		IL7R,LCK,CD40LG,IKBKG,CD3E,IGLL1/IGLL5,ZAP70,CD79A,CD3D
PKCÎ¸ Signaling in T Lymphocytes	2.68	0.127	0.775	CD3E,PIK3R5,NFKB2,NFKB1,RAC3,CD3D,LCK,IKBKG,NFKBIA,JUN,LAT,ZAP70,FCER1G,CD86,MAP3K8
Differential Regulation of Cytokine Production in Macrophages and T Helper Cells by IL-17A and IL-17F	2.63	0.278		CCL4,CCL2,IL1B,CXCL1,IL6
Pyridoxal 5'-phosphate Salvage Pathway	2.61	0.156		PAK1,SGK1,PRKCD,MAPK6,MAP3K8,LIMK2,MAP2K3,CDK1,ACVR2A,PKN1
Eicosanoid Signaling	2.61	0.156	2	PNPLA8,LTA4H,PTGS1,FPR2,ALOX5AP,PTGS2,ALOX5,TBXAS1,PLA2G7,PTGER4
T Cell Receptor Signaling	2.6	0.134		IKBKG,LCK,NFKBIA,JUN,CD3E,ZAP70,LAT,PIK3R5,NFKB2,NFKB1,CD8B,CD3D,ITK
Renin-Angiotensin Signaling	2.58	0.128	2.673	GNAS,PTK2B,PIK3R5,STAT3,NFKB2,NFKB1,PAK1,JUN,MAPK14,PRKAR2B,CCL2,PRKCD,PRKACA,STAT1
IL-15 Production	2.52	0.222		PTK2B,IFNB1,NFKB2,IL6,STAT1,NFKB1
ERK/MAPK Signaling	2.46	0.107	2.357	ITGB1,ETS1,PTK2B,YWHAB,DUSP6,YWHAZ,PIK3R5,PPP1CB,STAT3,CREB5,RAC3,EIF4E,PAK1,ELF2,PRKAR2B,PPP1R12A,ETS2,PRKCD,PRKACA,STAT1
VDR/RXR Activation	2.46	0.141	2.53	CXCL10,SERPINB1,IFNG,CAMP,GADD45A,PPARD,PRKCD,MXD1,CDKN1A,CD14,CDKN1B
TNFR2 Signaling	2.36	0.207	0.447	IKBKG,JUN,NFKBIA,TNFAIP3,NFKB2,NFKB1
Rac Signaling	2.34	0.125	2.496	ITGB1,PAK1,JUN,PTK2B,CDC42,NCF2,CYBB,CD44,PIK3R5,LIMK2,NFKB2,NFKB1,ARPC4
Role of Osteoblasts, Osteoclasts and Chondrocytes in Rheumatoid Arthritis	2.32	0.1		ITGB1,IFNG,IL1A,PTK2B,PIK3R5,IL6,NFKB1,GSN,ITGB3,IL1R2,IKBKG,IL18,MAPK14,JUN,NFKBIA,IL1RN,MMP8,IL1B,LEF1,MAP2K3,ALPL,TCF7L2
Cell Cycle: G2/M DNA Damage Checkpoint Regulation	2.31	0.163	0	GADD45A,YWHAB,CDKN1A,YWHAZ,TOP2A,CCNB2,CDK1,CCNB1
4-1BB Signaling in T Lymphocytes	2.21	0.194	0.447	IKBKG,JUN,MAPK14,NFKBIA,NFKB2,NFKB1
iCOS-iCOSL Signaling in T Helper Cells	2.2	0.12	-1	IKBKG,LCK,CD40LG,NFKBIA,CD3E,ZAP70,LAT,FCER1G,PIK3R5,NFKB2,NFKB1,CD3D,ITK
Leukocyte Extravasation Signaling	2.19	0.101	2.524	ITGB1,ICAM1,PTK2B,CXCR4,PIK3R5,NCF4,MMP25,ITGB3,NCF1,MAPK14,CDC42,PRKCD,MMP8,NCF2,CYBB,CD44,ACTG1,MMP9,TIMP2,ITK
CD27 Signaling in Lymphocytes	2.15	0.154		IKBKG,JUN,NFKBIA,BID,MAP3K8,MAP2K3,NFKB2,NFKB1
Retinoic acid Mediated Apoptosis Signaling	2.09	0.141	1.667	IFNG,PARP15,TIPARP,IFNB1,BID,TNFSF10,TNFRSF10C,CFLAR,PARP9
Hypusine Biosynthesis	2.06	0.667		DHPS,EIF5A
CTLA4 Signaling in Cytotoxic T Lymphocytes	2.06	0.125		LCK,CD3E,SYK,LAT,ZAP70,PIK3R5,FCER1G,CD86,CD3D,CD8B,AP2S1
Tumoricidal Function of Hepatic Natural Killer Cells	2.05	0.208	1	SERPINB9,ICAM1,SRGN,BID,FAS
Lymphotoxin Î² Receptor Signaling	2.05	0.148	0	NFKBID,IKBKG,NFKBIA,PIK3R5,LTB,CXCL1,NFKB2,NFKB1
Acute Myeloid Leukemia Signaling	2.03	0.13	0.632	CSF3R,CSF2RB,PIK3R5,LEF1,MAP2K3,STAT3,NFKB2,NFKB1,SPI1,TCF7L2
IL-9 Signaling	2.01	0.176	1.633	PIK3R5,BCL3,STAT3,NFKB2,STAT1,NFKB1
TWEAK Signaling	2.01	0.176	0	IKBKG,NFKBIA,TNFRSF25,BID,NFKB2,NFKB1
Prostanoid Biosynthesis	1.96	0.333		PTGS1,PTGS2,TBXAS1
Role of Cytokines in Mediating Communication between Immune Cells	1.95	0.143		CXCL8,IFNG,IL1A,IL18,IL1RN,IFNB1,IL1B,IL6
Reelin Signaling in Neurons	1.95	0.127		ITGB1,APBB1,LCK,HCK,PIK3R5,LYN,MAP4K1,ARHGEF1,APP,ITGB3
GNRH Signaling	1.94	0.109	2.138	GNAS,NFKB2,CREB5,NFKB1,PAK1,JUN,MAPK14,PRKAR2B,CDC42,PRKCD,PRKACA,MAP2K3,MAP3K8,DNM2
p38 MAPK Signaling	1.92	0.111	3.051	IL1R2,IL18,IL1A,MAPK14,IL1RN,IL1B,MAP2K3,MAP4K1,IRAK3,STAT1,CREB5,FAS,IRAK2
MSP-RON Signaling Pathway	1.91	0.152		TLR2,CSF2RB,TLR4,IFNG,CCL2,PIK3R5,ACTG1
Glioma Invasiveness Signaling	1.91	0.14	2.121	CD44,PIK3R5,RHOU,PLAUR,PLAU,MMP9,TIMP2,ITGB3
Role of MAPK Signaling in the Pathogenesis of Influenza	1.89	0.13		PNPLA8,CXCL10,IFNG,MAPK14,CCL2,IFNB1,MAP2K3,PTGS2,PLA2G7
P2Y Purigenic Receptor Signaling Pathway	1.86	0.109	2.887	ITGA2B,GNAS,PIK3R5,NFKB2,CREB5,NFKB1,GNG10,ITGB3,JUN,PRKAR2B,PRKCD,PRKACA,GNG5
ILK Signaling	1.84	0.0968	1.807	ITGB1,PIK3R5,HIF1A,NFKB2,NFKB1,CREB5,ITGB3,MYL9,PARVB,JUN,PPP1R12A,LIMS1,CDC42,RHOU,LEF1,PTGS2,ACTG1,MMP9
RhoGDI Signaling	1.83	0.0983	-0.775	ITGB1,GNAS,WASF2,ARHGEF1,LIMK2,GNG10,MYL9,DGKZ,PAK1,PPP1R12A,CDC42,RHOU,CD44,ARHGEF18,GNG5,ACTG1,ARPC4
Chemokine Signaling	1.81	0.127	1	JUN,MAPK14,CCL4,CCL2,PTK2B,PPP1R12A,CXCR4,PPP1CB,LIMK2
GÎ±s Signaling	1.78	0.11	3.317	HCAR3,GNAS,RAPGEF2,PRKAR2B,HCK,PRKACA,CREB5,GNG5,HCAR2,ADORA2A,PTGER4,GNG10
RhoA Signaling	1.77	0.107	-0.277	MYL9,RAPGEF2,PPP1R12A,PTK2B,PPP1CB,LIMK2,ARHGEF1,ACTG1,SEPT6,SEPT1,ARPC4,PKN1,KTN1
JAK/Stat Signaling	1.77	0.125	1	STAT6,JUN,CDKN1A,PIK3R5,STAT3,NFKB2,IL6,STAT1,NFKB1
DNA damage-induced 14-3-3Ïƒ Signaling	1.74	0.211		RAD17,CCNB2,CDK1,CCNB1
NF-ÎºB Activation by Viruses	1.74	0.123		ITGB1,LCK,IKBKG,NFKBIA,PRKCD,PIK3R5,NFKB2,NFKB1,ITGB3
Breast Cancer Regulation by Stathmin1	1.74	0.0942		GNAS,PIK3R5,PPP1CB,ARHGEF1,LIMK2,CDK1,GNG10,STMN1,PAK1,PRKAR2B,PPP1R12A,CDC42,PRKCD,CDKN1A,PRKACA,ARHGEF18,CDKN1B,GNG5
Molecular Mechanisms of Cancer	1.73	0.0822		PIK3R5,ARHGEF1,PSENEN,HIF1A,NFKB1,FAS,PAK1,JUN,NFKBIA,CCND3,RHOU,BID,ITGB1,PMAIP1,GNAS,HAT1,NFKB2,RAC3,NBN,MAPK14,PRKAR2B,CDC42,PRKCD,CDKN1A,PRKACA,MAP2K3,ARHGEF18,LEF1,CDKN1B,CFLAR
Androgen Signaling	1.72	0.108	2.121	POLR2A,GNAS,JUN,PRKAR2B,PRKCD,PRKACA,NCOA4,NFKB2,DNAJB1,NFKB1,GNG5,GNG10
GM-CSF Signaling	1.7	0.129	2.828	ETS1,CSF2RB,HCK,PIK3R5,LYN,STAT3,STAT1,BCL2A1
Hematopoiesis from Pluripotent Stem Cells	1.68	0.137		CXCL8,IL1A,CD3E,FCER1G,IL6,CD3D,CD8B
Neuroprotective Role of THOP1 in Alzheimer's Disease	1.67	0.15		MME,IFNG,PRKAR2B,PRKACA,MMP9,APP
RANK Signaling in Osteoclasts	1.65	0.114		IKBKG,JUN,MAPK14,NFKBIA,PTK2B,PIK3R5,MAP3K8,NFKB2,GSN,NFKB1
Sonic Hedgehog Signaling	1.65	0.167		ARRB2,PRKAR2B,PRKACA,CDK1,CCNB1
Cholecystokinin/Gastrin-mediated Signaling	1.64	0.109	2.714	IL1A,IL18,JUN,MAPK14,PTK2B,IL1RN,PRKCD,RHOU,IL1B,MAP2K3,PTGS2
PI3K Signaling in B Lymphocytes	1.62	0.102	0.832	ATF3,ATF5,CD79A,NFKB2,NFKB1,TLR4,IKBKG,JUN,NFKBIA,SYK,FOXO3,LYN,PIK3AP1
Virus Entry via Endocytic Pathways	1.62	0.112		ITGB1,CD55,CDC42,PRKCD,PIK3R5,RAC3,ACTG1,AP2S1,DNM2,ITGB3
Glycogen Degradation III	1.6	0.25		PYGL,TYMP,MGAM
Hypoxia Signaling in the Cardiovascular System	1.59	0.123		JUN,UBE2J1,NFKBIA,HSP90AB1,HIF1A,CREB5,UBE2D1,UBE2D3
G-Protein Coupled Receptor Signaling	1.59	0.0859		HCAR3,GNAS,PTK2B,DUSP6,FPR2,PIK3R5,NFKB2,STAT3,NFKB1,CREB5,FPR1,P2RY13,IKBKG,PRKAR2B,NFKBIA,CXCR2,RGS10,PRKACA,MAP3K8,ADORA2A,HCAR2,PTGER4
Mitochondrial Dysfunction	1.57	0.0936		PRDX5,COX8A,LRRK2,NDUFB8,PSENEN,NDUFB3,APP,PRDX3,NDUFS1,SOD2,COX7A2,ATP5J2,PARK2,VDAC1,SNCA,ATP5I
Role of BRCA1 in DNA Damage Response	1.57	0.115	0.816	IFNG,RBL2,ARID1A,GADD45A,CDKN1A,RBBP8,STAT1,BRE,NBN
Regulation of Actin-based Motility by Rho	1.56	0.11	1	ITGB1,MYL9,PAK1,PPP1R12A,CDC42,RHOU,PPP1CB,GSN,RAC3,ARPC4
Angiopoietin Signaling	1.56	0.121	1.134	IKBKG,TNIP1,PAK1,NFKBIA,PIK3R5,NFKB2,NFKB1,BIRC5
Mitotic Roles of Polo-Like Kinase	1.56	0.121		HSP90AB1,PTTG1,PRC1,CCNB2,FBXO5,CDK1,KIF11,CCNB1
Regulation of IL-2 Expression in Activated and Anergic T Lymphocytes	1.54	0.114		IKBKG,JUN,NFKBIA,CD3E,LAT,ZAP70,NFKB2,NFKB1,CD3D
Cytotoxic T Lymphocyte-mediated Apoptosis of Target Cells	1.53	0.156	2.236	CD3E,FCER1G,BID,CD3D,FAS
Histamine Degradation	1.5	0.231		ALDH2,HNMT,ALDH1A1
Pancreatic Adenocarcinoma Signaling	1.5	0.104	2.53	CDC42,CDKN1A,PIK3R5,STAT3,PTGS2,NFKB2,CDKN1B,STAT1,NFKB1,BIRC5,MMP9
GÎ±i Signaling	1.49	0.1	0.905	P2RY13,GNAS,PRKAR2B,CXCR2,RGS10,FPR2,PRKACA,STAT3,GNG5,HCAR2,GNG10,FPR1
Prostate Cancer Signaling	1.44	0.11		NFKBIA,HSP90AB1,CDKN1A,PIK3R5,LEF1,NFKB2,CDKN1B,CREB5,NFKB1
Thioredoxin Pathway	1.41	0.333		TXN,TXNRD1
IL-3 Signaling	1.39	0.113	1.414	CSF2RB,STAT6,PAK1,JUN,PRKCD,PIK3R5,STAT3,STAT1
Renal Cell Carcinoma Signaling	1.39	0.113	0.447	ETS1,PAK1,JUN,CDC42,PIK3R5,HIF1A,TCEB2,TCEB1
Small Cell Lung Cancer Signaling	1.39	0.113		IKBKG,NFKBIA,PIK3R5,BID,PTGS2,NFKB2,CDKN1B,NFKB1
Coagulation System	1.39	0.143	1.342	PLAUR,F13A1,SERPINA1,PLAU,F3
Antioxidant Action of Vitamin C	1.37	0.102	-2.121	PNPLA8,CSF2RB,IKBKG,MAPK14,NFKBIA,NFKB2,TXN,NFKB1,PLA2G7,TXNRD1
Induction of Apoptosis by HIV1	1.34	0.117	0.378	IKBKG,NFKBIA,CXCR4,BID,NFKB2,NFKB1,FAS
Role of JAK family kinases in IL-6-type Cytokine Signaling	1.34	0.16		MAPK14,STAT3,IL6,STAT1
Leukotriene Biosynthesis	1.34	0.2		LTA4H,ALOX5,GGT7
Ephrin B Signaling	1.33	0.11	1	PAK1,GNAS,CXCR4,CDC42,ITSN2,GNG5,RAC3,GNG10
Clathrin-mediated Endocytosis Signaling	1.31	0.0865		ITGB1,PICALM,PIK3R5,AP2S1,ITGB3,ARRB2,LDLR,ORM1,CDC42,RAB11B,SERPINA1,S100A8,ACTG1,CLU,ARPC4,DNM2
V2, 3 weeks after Lyme diagnosis
Ingenuity Canonical Pathways	-log(p-value)	Ratio	z-score	Molecules
TREM1 Signaling	11	0.28	4.146	ITGB1,CXCL8,TREM1,NLRP3,ICAM1,TYROBP,MYD88,CD83,IL6,NFKB2,STAT3,CCL3,NFKB1,TLR2,TLR4,CXCL3,IL18,CCL2,CASP1,CD86,IL1B
Dendritic Cell Maturation	9.87	0.173		IL1A,CD40LG,ICAM1,NFKBIE,IL32,IFNB1,PIK3R5,LTB,CD83,IL6,NFKB1,IKBKB,NFKBIA,PIK3R2,STAT1,NFKBIB,FCGR1B,FCGR3A/FCGR3B,FCGR2A,MYD88,TYROBP,RELB,NFKB2,ATF2,TLR2,TLR4,IL18,IL12B,IL1RN,CD86,IL1B
Toll-like Receptor Signaling	8.4	0.243	2.84	IL1A,MYD88,TNFAIP3,NFKB2,NFKB1,TLR2,TLR4,IKBKB,IL18,NFKBIA,IL12B,TICAM1,IL1RN,IL1B,MAP2K3,EIF2AK2,MAP4K4,IRAK2
IL-10 Signaling	8.17	0.25		SOCS3,IL1A,FCGR2A,NFKBIE,BLVRB,IL6,STAT3,NFKB2,NFKB1,IKBKB,IL18,NFKBIA,IL1RN,IL1B,MAP2K3,NFKBIB,MAP4K4
Granulocyte Adhesion and Diapedesis	8.07	0.158		IL1A,ICAM1,CCL20,SDC4,CCL3,MMP25,CCL4L1/CCL4L2,CXCL10,CXCL3,CCL3L1,CCL2,CXCR2,CCL3L3,CXCL1,CSF3R,ITGB1,CXCL8,CXCL11,CXCR4,PPBP,FPR2,FPR1,CXCL16,IL18,CCL4,IL1RN,IL1B,CXCL2
Agranulocyte Adhesion and Diapedesis	8.03	0.153		IL1A,ICAM1,MYL6,MYL5,CCL20,SDC4,CCL3,MMP25,CCL4L1/CCL4L2,CXCL10,CXCL3,CCL3L1,CCL2,CCL3L3,CXCR2,CXCL1,ITGB1,CXCL8,CXCL11,CXCR4,PPBP,MYL9,CXCL16,IL18,CCL4,IL1RN,IL1B,CXCL2,ACTG1
Role of IL-17A in Arthritis	7.96	0.278		CXCL8,NFKBIE,PIK3R5,CCL20,NFKB2,NFKB1,ATF2,CXCL3,NFKBIA,CCL2,CXCL1,MAP2K3,PTGS2,PIK3R2,NFKBIB
Role of PKR in Interferon Induction and Antiviral Response	7.89	0.325		NFKBIE,IFNB1,NFKB2,NFKB1,ATF2,IKBKB,NFKBIA,BID,MAP2K3,EIF2AK2,NFKBIB,STAT1,CASP8
NF-ÎºB Signaling	7.68	0.156	0.962	AZI2,IL1A,CD40LG,NFKBIE,PIK3R5,TNFAIP3,NFKB1,IKBKB,TNIP1,LCK,NFKBIA,PIK3R2,CASP8,NFKBIB,MYD88,RELB,NFKB2,TLR2,TLR4,IL18,RRAS2,IL1RN,PELI1,IL1B,MAP3K8,EIF2AK2,MAP4K4
IL-6 Signaling	7.24	0.181	2.4	CXCL8,SOCS1,SOCS3,IL1A,TNFAIP6,NFKBIE,PIK3R5,IL6,NFKB2,STAT3,NFKB1,IKBKB,IL18,RRAS2,NFKBIA,IL1RN,IL1B,MAP2K3,PIK3R2,NFKBIB,MAP4K4
Communication between Innate and Adaptive Immune Cells	6.91	0.198		CXCL8,CD40LG,IL1A,IFNB1,CD83,IL6,CCL3,CXCL10,TLR2,TLR4,IL18,CCL4,IL12B,IL1RN,CCL3L3,TNFSF13,CD86,IL1B
CD40 Signaling	6.78	0.231	-0.577	CD40LG,ICAM1,NFKBIE,PTGS1,PIK3R5,TNFAIP3,STAT3,NFKB2,NFKB1,IKBKB,NFKBIA,MAP2K3,PTGS2,PIK3R2,NFKBIB
IL-12 Signaling and Production in Macrophages	6.71	0.163		STAT6,CD40LG,MYD88,RAB7A,PIK3R5,NFKB2,NFKB1,SPI1,TLR2,JMJD6,TLR4,IKBKB,IL18,ORM1,IL12B,SERPINA1,MAP3K8,PIK3R2,REL,STAT1,NFKBIB,CLU
IL-17A Signaling in Fibroblasts	6.6	0.314		NFKBID,IKBKB,NFKBIA,CCL2,NFKBIE,LCN2,NFKB2,IL6,NFKBIZ,NFKBIB,NFKB1
Role of Pattern Recognition Receptors in Recognition of Bacteria and Viruses	6.55	0.165	2.673	PTX3,CXCL8,IL1A,NLRP3,OAS2,MYD88,IFNB1,PIK3R5,IL6,NFKB2,NFKB1,TLR2,TLR4,IL18,CLEC7A,IL12B,TICAM1,CASP1,IL1B,PIK3R2,EIF2AK2
EIF2 Signaling	6.49	0.141	-1.291	RPL11,RPL39,PIK3R5,PPP1CB,RPL26,EIF4G1,EIF4E,RPL6,EIF4G2,PIK3R2,RPS5,RPL31,RPS24,RPL32,RPL30,RPL29,EIF4G3,RPL15,RRAS2,PPP1R15A,RPS27A,EIF2AK2,RPL13A,RPL41,RPSA,RPL38
Role of Hypercytokinemia/hyperchemokinemia in the Pathogenesis of Influenza	6.27	0.267		CXCL10,CXCL8,IL1A,IL18,CCL4,CCL2,IL1RN,IL12B,IFNB1,IL1B,IL6,CCL3
HMGB1 Signaling	5.69	0.158	2.828	CXCL8,IL1A,ICAM1,RHOC,PIK3R5,IFNGR2,IL6,NFKB2,NFKB1,TLR4,IL18,RRAS2,CCL2,RHOB,IL12B,CDC42,IL1B,MAP2K3,PIK3R2
Type I Diabetes Mellitus Signaling	5.64	0.164	2	SOCS1,SOCS3,MYD88,NFKBIE,IFNGR2,NFKB2,NFKB1,CD3D,IKBKB,NFKBIA,IL12B,CD86,BID,IL1B,MAP2K3,NFKBIB,CASP8,STAT1
PI3K/AKT Signaling	5.53	0.154	3.3	ITGB1,GAB2,YWHAB,NFKBIE,YWHAZ,NFKB2,NFKB1,EIF4E,IKBKB,NFKBIA,RRAS2,INPP5F,HSP90AB1,LIMS1,CDKN1A,MAP3K8,PTGS2,PIK3R2,NFKBIB
iNOS Signaling	5.5	0.25	2.714	TLR4,IKBKB,NFKBIA,MYD88,NFKBIE,IFNGR2,NFKB2,STAT1,NFKBIB,NFKB1,IRAK2
PEDF Signaling	5.49	0.197	-1.265	WASF2,NFKBIE,PIK3R5,NFKB2,NFKB1,IKBKB,SOD2,RRAS2,NFKBIA,CFLAR,PIK3R2,TCF7,NFKBIB,CASP8
Glucocorticoid Receptor Signaling	5.47	0.113		ARID1A,ICAM1,SGK1,NFKBIE,SMAD3,PIK3R5,IL6,NFKB1,CCL3,GTF2A1,CXCL3,IKBKB,NFKBIA,POLR2A,NFAT5,HSP90AB1,CCL2,PIK3R2,STAT1,NFKBIB,CXCL8,TAF9,STAT3,CD3D,RRAS2,IL1RN,CDKN1A,PRKAG2,IL1B,PTGS2,PLAU
IL-8 Signaling	5.45	0.13	1.528	CXCL8,ICAM1,GNAS,RHOC,PIK3R5,DEFA1 (includes others),HBEGF,LIMK2,NFKB1,RAC3,GNG10,MYL9,IKBKB,RRAS2,CCND3,RHOB,CXCR2,NCF2,CXCL1,PTGS2,PIK3R2,NFKBIB,MAP4K4,IRAK2
Differential Regulation of Cytokine Production in Intestinal Epithelial Cells by IL-17A and IL-17F	5.32	0.348		IL1A,CCL4,CCL2,IL12B,LCN2,IL1B,CXCL1,CCL3
PPAR Signaling	5.31	0.17	-3	IL1A,PPARD,NFKBIE,NFKB2,NFKB1,IKBKB,IL18,NFKBIA,RRAS2,HSP90AB1,IL1RN,IL1B,PTGS2,NFKBIB,MAP4K4,CITED2
Activation of IRF by Cytosolic Pattern Recognition Receptors	5.29	0.203	-0.832	NFKBIE,IFNB1,NFKB2,IL6,ADAR,NFKB1,ISG15,ATF2,IKBKB,NFKBIA,IFIT2,STAT1,NFKBIB
IL-17A Signaling in Airway Cells	5.29	0.203		NFKBIE,PIK3R5,CCL20,STAT3,NFKB2,IL6,NFKB1,IKBKB,CXCL3,NFKBIA,CXCL1,PIK3R2,NFKBIB
Role of Macrophages, Fibroblasts and Endothelial Cells in Rheumatoid Arthritis	5.18	0.107		SOCS3,SOCS1,IL1A,ICAM1,IL32,NFKBIE,PIK3R5,CSNK1A1,LTB,IL6,NFKB1,CEBPG,IKBKB,NFKBIA,NFAT5,CCL2,PIK3R2,NFKBIB,FCGR3A/FCGR3B,CXCL8,MYD88,STAT3,ATF2,TLR2,TLR4,IL18,RRAS2,IL1RN,IL1B,MAP2K3,TCF7L2,IRAK2
fMLP Signaling in Neutrophils	5.12	0.157	0.535	GNAS,NFKBIE,PIK3R5,FPR2,NFKB2,NFKB1,FPR1,GNG10,NCF1,NFKBIA,NFAT5,RRAS2,CDC42,NCF2,PIK3R2,NFKBIB,ARPC4
Production of Nitric Oxide and Reactive Oxygen Species in Macrophages	5.1	0.128	2.711	RHOC,NFKBIE,PIK3R5,IFNGR2,PPP1CB,NFKB2,NFKB1,SPI1,TLR2,TLR4,IKBKB,NCF1,NFKBIA,ORM1,RHOB,NCF2,MAP3K8,SERPINA1,PIK3R2,STAT1,NFKBIB,CLU,SIRPA
Differential Regulation of Cytokine Production in Macrophages and T Helper Cells by IL-17A and IL-17F	5.09	0.389		CCL4,CCL2,IL12B,IL1B,CXCL1,IL6,CCL3
Altered T Cell and B Cell Signaling in Rheumatoid Arthritis	5.02	0.17		CD40LG,IL1A,RELB,LTB,NFKB2,IL6,NFKB1,TLR2,TLR4,IL18,IL1RN,IL12B,TNFSF13,CD86,IL1B
TNFR1 Signaling	5.01	0.224	1.265	IKBKB,NFKBIA,CDC42,NFKBIE,TNFAIP3,BID,NFKB2,CASP8,NFKBIB,NFKB1,BIRC3
Crosstalk between Dendritic Cells and Natural Killer Cells	4.96	0.169		CD40LG,KLRC4-KLRK1/KLRK1,TYROBP,IFNB1,LTB,CD83,NFKB2,IL6,NFKB1,CSF2RB,TLR4,IL18,IL12B,CD86,ACTG1
Role of NFAT in Regulation of the Immune Response	4.96	0.129	0.728	GNAS,FCGR2A,NFKBIE,CSNK1A1,PIK3R5,NFKB2,NFKB1,CD3D,ATF2,GNG10,IKBKB,LCK,NFAT5,RRAS2,NFKBIA,LAT,LYN,CD86,PIK3R2,NFKBIB,FCGR3A/FCGR3B,FCGR1B
TWEAK Signaling	4.82	0.265	-1	IKBKB,NFKBIA,NFKBIE,BID,NFKB2,CASP8,NFKBIB,NFKB1,BIRC3
Interferon Signaling	4.82	0.265	2.333	IFIT3,SOCS1,IFIT1,IFITM3,MX1,IFNGR2,IFNB1,STAT1,IFITM2
Death Receptor Signaling	4.78	0.163	-0.775	NFKBIE,NFKB2,NFKB1,ACIN1,IKBKB,NFKBIA,TIPARP,BID,CFLAR,SPTAN1,CASP8,NFKBIB,MAP4K4,BIRC3,ACTG1
IL-17 Signaling	4.71	0.181		CXCL8,CXCL11,PIK3R5,IL6,NFKB1,ATF2,CXCL10,RRAS2,CCL2,MAP2K3,CXCL1,PTGS2,PIK3R2
Role of IL-17F in Allergic Inflammatory Airway Diseases	4.65	0.227		CXCL10,CXCL8,CCL4,CCL2,IL1B,CXCL1,NFKB2,IL6,NFKB1,ATF2
LPS-stimulated MAPK Signaling	4.64	0.178	0.832	NFKBIE,PIK3R5,NFKB2,NFKB1,ATF2,TLR4,IKBKB,RRAS2,NFKBIA,CDC42,MAP2K3,PIK3R2,NFKBIB
Acute Phase Response Signaling	4.53	0.124	2.236	SOCS1,SOCS3,IL1A,MYD88,NFKBIE,IL6,NFKB2,STAT3,NFKB1,IKBKB,IL18,SOD2,RRAS2,NFKBIA,ORM1,IL1RN,IL1B,SERPINA1,MAP2K3,PIK3R2,NFKBIB
TNFR2 Signaling	4.48	0.276	1.134	IKBKB,NFKBIA,NFKBIE,TNFAIP3,NFKB2,NFKBIB,NFKB1,BIRC3
Mitochondrial Dysfunction	4.45	0.123		PRDX5,ATP5A1,NDUFB8,PSENEN,CYB5R3,NDUFB3,ATP5E,APP,ATP5C1,NDUFS1,PRDX3,SOD2,ATP5J2,COX7A2,NDUFA12,ATPAF1,NDUFA3,PARK2,CASP8,VDAC1,ATP5I
Apoptosis Signaling	4.32	0.157	-0.277	NFKBIE,NFKB2,NFKB1,ACIN1,IKBKB,RRAS2,NFKBIA,BID,SPTAN1,BCL2A1,CASP8,NFKBIB,MAP4K4,BIRC3
Atherosclerosis Signaling	4.32	0.137		PNPLA8,CXCL8,CD40LG,IL1A,ICAM1,CXCR4,IL6,NFKB2,NFKB1,F3,IL18,ORM1,CCL2,IL1RN,IL1B,SERPINA1,CLU
Role of JAK1, JAK2 and TYK2 in Interferon Signaling	4.16	0.292		SOCS1,IFNGR2,IFNB1,STAT3,NFKB2,STAT1,NFKB1
HGF Signaling	4.09	0.143	0.577	ITGB1,RAPGEF1,PIK3R5,STAT3,IL6,ATF2,ELF2,RRAS2,ETS2,CDC42,CDKN1A,MAP3K8,PTGS2,PIK3R2,CDK2
PKCÎ¸ Signaling in T Lymphocytes	4.04	0.136	1	NFKBIE,PIK3R5,NFKB2,NFKB1,RAC3,CD3D,IKBKB,LCK,NFKBIA,NFAT5,RRAS2,LAT,CD86,MAP3K8,PIK3R2,NFKBIB
JAK/Stat Signaling	4.04	0.167	0	STAT6,SOCS1,SOCS3,RRAS2,CDKN1A,PIK3R5,STAT3,PIK3R2,NFKB2,IL6,STAT1,NFKB1
CD27 Signaling in Lymphocytes	3.99	0.192		IKBKB,NFKBIA,NFKBIE,BID,MAP3K8,MAP2K3,NFKB2,CASP8,NFKBIB,NFKB1
NF-ÎºB Activation by Viruses	3.98	0.164		ITGB1,IKBKB,LCK,RRAS2,NFKBIA,NFKBIE,PIK3R5,PIK3R2,NFKB2,EIF2AK2,NFKBIB,NFKB1
IL-9 Signaling	3.94	0.235	0	SOCS3,PIK3R5,BCL3,STAT3,PIK3R2,NFKB2,STAT1,NFKB1
Role of Tissue Factor in Cancer	3.86	0.136		ITGB1,CXCL8,PIK3R5,PLAUR,HBEGF,LIMK2,F3,EIF4E,LCK,RRAS2,CDC42,LYN,IL1B,CXCL1,PIK3R2
Lymphotoxin Î² Receptor Signaling	3.85	0.185	-1.134	NFKBID,IKBKB,NFKBIA,RELB,PIK3R5,LTB,CXCL1,PIK3R2,NFKB2,NFKB1
B Cell Receptor Signaling	3.8	0.114		GAB2,FCGR2A,NFKBIE,PIK3R5,NFKB2,BCL6,NFKB1,ATF2,IKBKB,NFKBIA,NFAT5,RRAS2,INPP5F,CDC42,LYN,MAP2K3,MAP3K8,PIK3R2,NFKBIB,BCL2A1
Acute Myeloid Leukemia Signaling	3.75	0.156	0.577	RUNX1,CSF3R,CSF2RB,RRAS2,PIK3R5,MAP2K3,STAT3,PIK3R2,NFKB2,NFKB1,SPI1,TCF7L2
IL-15 Signaling	3.75	0.167		CXCL8,STAT6,LCK,RRAS2,PIK3R5,STAT3,PIK3R2,NFKB2,IL6,NFKB1,RAC3
Role of IL-17A in Psoriasis	3.73	0.385		CXCL8,CXCL3,S100A9,CCL20,CXCL1
PPARÎ±/RXRÎ± Activation	3.7	0.112	-0.775	GNAS,MED23,NFKBIE,SMAD3,BCL3,IL6,NFKB2,NFKB1,ADIPOR1,ABCA1,IKBKB,RRAS2,NFKBIA,HSP90AB1,PRKAG2,IL1B,MAP2K3,NFKBIB,MAP4K4,ACVR2A
Regulation of IL-2 Expression in Activated and Anergic T Lymphocytes	3.64	0.152		IKBKB,NFAT5,RRAS2,NFKBIA,SMAD3,NFKBIE,LAT,TOB1,NFKB2,NFKBIB,NFKB1,CD3D
IL-1 Signaling	3.62	0.143	2.309	IL1A,GNAS,MYD88,NFKBIE,NFKB2,NFKB1,GNG10,IKBKB,NFKBIA,PRKAG2,MAP2K3,NFKBIB,IRAK2
April Mediated Signaling	3.58	0.211	0	IKBKB,NFAT5,NFKBIA,TNFSF13,NFKBIE,NFKB2,NFKBIB,NFKB1
CD28 Signaling in T Helper Cells	3.51	0.127		NFKBIE,PIK3R5,NFKB2,NFKB1,CD3D,IKBKB,LCK,NFKBIA,NFAT5,CDC42,LAT,CD86,PIK3R2,NFKBIB,ARPC4
Prostate Cancer Signaling	3.49	0.146		RRAS2,NFKBIA,HSP90AB1,NFKBIE,CDKN1A,PIK3R5,PIK3R2,NFKB2,NFKBIB,NFKB1,CDK2,ATF2
Molecular Mechanisms of Cancer	3.49	0.0877		GAB2,RAPGEF1,NFKBIE,SMAD3,PIK3R5,ARHGEF1,PSENEN,HIF1A,NFKB1,CDC25B,NFKBIA,RHOB,CCND3,BID,PIK3R2,CASP8,NFKBIB,BIRC3,ITGB1,PMAIP1,GNAS,RHOC,NFKB2,RAC3,NBN,RRAS2,CDC42,CDKN1A,PRKAG2,MAP2K3,CFLAR,CDK2
T Helper Cell Differentiation	3.46	0.155		STAT6,CD40LG,IL18,IL12B,IFNGR2,CD86,STAT3,IL6,STAT1,BCL6,GATA3
Small Cell Lung Cancer Signaling	3.46	0.155		IKBKB,NFKBIA,NFKBIE,PIK3R5,BID,PIK3R2,PTGS2,NFKB2,NFKBIB,NFKB1,CDK2
Induction of Apoptosis by HIV1	3.46	0.167	-1.265	IKBKB,NFKBIA,CXCR4,NFKBIE,BID,NFKB2,CASP8,NFKBIB,NFKB1,BIRC3
iCOS-iCOSL Signaling in T Helper Cells	3.41	0.13	0	GAB2,CD40LG,NFKBIE,PIK3R5,NFKB2,NFKB1,CD3D,IKBKB,LCK,NFKBIA,NFAT5,LAT,PIK3R2,NFKBIB
4-1BB Signaling in T Lymphocytes	3.4	0.226	0	IKBKB,NFKBIA,NFKBIE,NFKB2,NFKBIB,NFKB1,ATF2
LXR/RXR Activation	3.4	0.124	-3.357	IL1A,IL6,NFKB2,NFKB1,ABCA1,TLR4,IL18,NR1H2,CCL2,ORM1,IL1RN,IL1B,SERPINA1,PTGS2,CLU
Hepatic Cholestasis	3.36	0.111		CXCL8,IL1A,GNAS,MYD88,NFKBIE,IL6,NFKB2,NFKB1,TLR4,IKBKB,IL18,NFKBIA,IL12B,IL1RN,PRKAG2,IL1B,NFKBIB,IRAK2
Pathogenesis of Multiple Sclerosis	3.35	0.444		CXCL10,CXCL11,CCL4,CCL3
MIF-mediated Glucocorticoid Regulation	3.22	0.212	2.449	TLR4,NFKBIA,NFKBIE,PTGS2,NFKB2,NFKBIB,NFKB1
G-Protein Coupled Receptor Signaling	3.16	0.0938		HCAR3,GNAS,NFKBIE,FPR2,PIK3R5,NFKB2,STAT3,PDE4B,NFKB1,ATF2,FPR1,IKBKB,RRAS2,NFKBIA,CXCR2,RGS10,PRKAG2,MAP3K8,PDE4D,PIK3R2,NFKBIB,ADORA2A,HCAR2,PTGER4
PI3K Signaling in B Lymphocytes	3.14	0.117	1.807	ATF3,ATF5,NFKBIE,NFKB2,NFKB1,ATF2,TLR4,IKBKB,NFKBIA,NFAT5,RRAS2,CD180,LYN,PIK3R2,NFKBIB
IL-17A Signaling in Gastric Cells	3.13	0.24		CXCL10,CXCL8,CXCL11,CCL20,CXCL1,NFKB1
Hepatic Fibrosis / Hepatic Stellate Cell Activation	3.13	0.101		CXCL8,CD40LG,IL1A,ICAM1,MYL6,SMAD3,MYL5,IFNGR2,LTB,IL6,NFKB2,NFKB1,MYL9,TLR4,CXCL3,CCL2,TNFSF13,TNFSF8,IL1B,STAT1
Angiopoietin Signaling	3.12	0.152	0	IKBKB,TNIP1,RRAS2,NFKBIA,NFKBIE,PIK3R5,PIK3R2,NFKB2,NFKBIB,NFKB1
Erythropoietin Signaling	3.06	0.149		SOCS1,SOCS3,RRAS2,NFKBIA,NFKBIE,PIK3R5,PIK3R2,NFKB2,NFKBIB,NFKB1
Role of RIG1-like Receptors in Antiviral Innate Immunity	3.06	0.178	0.447	IKBKB,NFKBIA,NFKBIE,IFNB1,NFKB2,CASP8,NFKBIB,NFKB1
Type II Diabetes Mellitus Signaling	3.05	0.12		SOCS1,SOCS3,NFKBIE,PKM,PIK3R5,NFKB2,NFKB1,ADIPOR1,IKBKB,NFKBIA,PRKAG2,PIK3R2,NFKBIB,ACSL1
GÎ±12/13 Signaling	3.05	0.12	0.905	MYL6,NFKBIE,MYL5,PIK3R5,ARHGEF1,NFKB2,NFKB1,MYL9,IKBKB,RRAS2,NFKBIA,CDC42,PIK3R2,NFKBIB
Role of Cytokines in Mediating Communication between Immune Cells	3.05	0.161		CXCL8,IL1A,IL18,IL1RN,IL12B,IL32,IFNB1,IL1B,IL6
MSP-RON Signaling Pathway	3	0.174		TLR2,CSF2RB,TLR4,CCL2,IL12B,PIK3R5,PIK3R2,ACTG1
FcÎ³ Receptor-mediated Phagocytosis in Macrophages and Monocytes	2.98	0.129	0.577	GAB2,NCF1,RAB11B,FCGR2A,CDC42,LYN,PIK3R2,FYB,RAC3,ACTG1,FCGR3A/FCGR3B,ARPC4
ATM Signaling	2.88	0.153	0.816	GADD45B,NFKBIA,GADD45A,CDKN1A,BID,TLK2,CDK2,NBN,ATF2
GADD45 Signaling	2.88	0.263		GADD45B,GADD45A,CCND3,CDKN1A,CDK2
GM-CSF Signaling	2.72	0.145	1.667	RUNX1,CSF2RB,RRAS2,PIK3R5,LYN,STAT3,PIK3R2,STAT1,BCL2A1
B Cell Activating Factor Signaling	2.7	0.175	1	IKBKB,NFAT5,NFKBIA,NFKBIE,NFKB2,NFKBIB,NFKB1
Role of JAK1 and JAK3 in Î³c Cytokine Signaling	2.68	0.143		IL7R,STAT6,SOCS1,SOCS3,RRAS2,PIK3R5,STAT3,PIK3R2,STAT1
RANK Signaling in Osteoclasts	2.67	0.125		IKBKB,NFKBIA,NFKBIE,PIK3R5,MAP3K8,PIK3R2,NFKB2,GSN,NFKBIB,NFKB1,BIRC3
ERK/MAPK Signaling	2.64	0.0963	0.5	ITGB1,RAPGEF1,YWHAB,YWHAZ,PIK3R5,PPP1CB,STAT3,MKNK2,RAC3,EIF4E,ATF2,ELF2,RRAS2,H3F3A/H3F3B,ETS2,PRKAG2,PIK3R2,STAT1
MIF Regulation of Innate Immunity	2.64	0.171	2.646	TLR4,NFKBIA,NFKBIE,PTGS2,NFKB2,NFKBIB,NFKB1
Tec Kinase Signaling	2.63	0.101	0.775	ITGB1,STAT6,GNAS,RHOC,PIK3R5,STAT3,NFKB2,NFKB1,GNG10,TLR4,LCK,RHOB,LYN,PIK3R2,STAT1,ACTG1
Eicosanoid Signaling	2.63	0.141		PNPLA8,PTGES2,PTGS1,FPR2,CYSLTR1,ALOX5AP,PTGS2,GGT1,PTGER4
Role of Osteoblasts, Osteoclasts and Chondrocytes in Rheumatoid Arthritis	2.6	0.0913		ITGB1,IL1A,NFKBIE,CSNK1A1,PIK3R5,IL6,NFKB1,GSN,IKBKB,IL18,NFKBIA,NFAT5,IL1RN,IL1B,MAP2K3,PIK3R2,NFKBIB,ALPL,BIRC3,TCF7L2
p38 MAPK Signaling	2.58	0.111	1.732	IL1A,DDIT3,MKNK2,ATF2,CDC25B,IL18,H3F3A/H3F3B,IL1RN,IL1B,MAP4K1,MAP2K3,STAT1,IRAK2
Systemic Lupus Erythematosus Signaling	2.58	0.0909		IL1A,CD40LG,FCGR2A,SNRNP27,PIK3R5,IL6,CD3D,IL18,LCK,RRAS2,RNU12,NFAT5,IL1RN,LAT,LYN,CD86,IL1B,PIK3R2,FCGR3A/FCGR3B,FCGR1B
Colorectal Cancer Metastasis Signaling	2.56	0.089	2.065	SIAH1,GNAS,RHOC,SMAD3,PIK3R5,IL6,STAT3,NFKB2,MMP25,NFKB1,GNG10,TLR2,TLR4,RRAS2,RHOB,PRKAG2,PTGS2,PIK3R2,STAT1,PTGER4,TCF7L2
Regulation of Actin-based Motility by Rho	2.55	0.121	0.632	ITGB1,MYL9,MYL6,RHOB,CDC42,RHOC,MYL5,PPP1CB,GSN,RAC3,ARPC4
Role of PI3K/AKT Signaling in the Pathogenesis of Influenza	2.53	0.136		NFKBIA,NFKBIE,PIK3R5,IFNB1,PIK3R2,NFKB2,NFKBIB,NFKB1,PLAC8
Phospholipase C Signaling	2.5	0.0879	1.698	ITGB1,GNAS,HDAC8,MYL6,RHOC,FCGR2A,MYL5,PPP1CB,ARHGEF1,NFKB2,NFKB1,CD3D,GNG10,ATF2,MYL9,LCK,RRAS2,NFAT5,RHOB,LAT,LYN
Pancreatic Adenocarcinoma Signaling	2.49	0.113	0.905	CDC42,SMAD3,CDKN1A,PIK3R5,HBEGF,STAT3,PIK3R2,PTGS2,NFKB2,STAT1,NFKB1,CDK2
Tumoricidal Function of Hepatic Natural Killer Cells	2.4	0.208	0	SERPINB9,ICAM1,SRGN,BID,CASP8
Oxidative Phosphorylation	2.39	0.11		ATP5C1,NDUFS1,ATP5A1,ATP5J2,COX7A2,ATPAF1,NDUFA12,NDUFA3,NDUFB8,ATP5I,ATP5E,NDUFB3
Glioma Invasiveness Signaling	2.39	0.14	0.707	RRAS2,RHOB,RHOC,CD44,PIK3R5,PLAUR,PLAU,PIK3R2
Natural Killer Cell Signaling	2.36	0.109		KIR2DS4 (includes others),LCK,RRAS2,KLRC4-KLRK1/KLRK1,INPP5F,FCGR2A,TYROBP,LAT,PIK3R5,PIK3R2,RAC3,FCGR3A/FCGR3B
Role of JAK2 in Hormone-like Cytokine Signaling	2.34	0.171		SOCS1,SOCS3,STAT3,STAT1,SIRPA,SH2B1
T Cell Receptor Signaling	2.34	0.113		IKBKB,LCK,NFAT5,RRAS2,NFKBIA,LAT,PIK3R5,PIK3R2,NFKB2,NFKB1,CD3D
phagosome formation	2.33	0.108		ITGB1,TLR2,FCAR,TLR4,CLEC7A,RHOB,FCGR2A,RHOC,PIK3R5,PIK3R2,FCGR3A/FCGR3B,FCGR1B
Aryl Hydrocarbon Receptor Signaling	2.32	0.1	1.155	GSTM1,IL1A,SLC35A2,NFKB2,IL6,NFKB1,GSTM2,HSP90AB1,CCND3,CDKN1A,IL1B,NFE2L2,CDK2,AHR
IL-3 Signaling	2.32	0.127	1	CSF2RB,GAB2,RAPGEF1,STAT6,RRAS2,PIK3R5,STAT3,PIK3R2,STAT1
Role of JAK family kinases in IL-6-type Cytokine Signaling	2.32	0.2		SOCS1,SOCS3,STAT3,IL6,STAT1
Integrin Signaling	2.31	0.0896	0.258	ITGB1,RAPGEF1,RHOC,MYL5,PIK3R5,PPP1CB,RAC3,MYL9,TSPAN3,PARVB,RRAS2,RHOB,LIMS1,CDC42,PIK3R2,NEDD9,ACTG1,ARPC4
p53 Signaling	2.3	0.112	1.134	PMAIP1,TP53INP1,GADD45B,GADD45A,THBS1,CDKN1A,PIK3R5,HIF1A,PIK3R2,CDK2,DRAM1
ILK Signaling	2.3	0.0914	1	ITGB1,MYL6,RHOC,MYL5,PIK3R5,HIF1A,NFKB2,NFKB1,ATF2,MYL9,PARVB,RHOB,LIMS1,CDC42,PTGS2,PIK3R2,ACTG1
Protein Kinase A Signaling	2.24	0.0753		MYL6,NFKBIE,SMAD3,AKAP9,MYL5,PPP1CB,ANAPC10,NFKB1,CDC25B,DUSP5,NFKBIA,NFAT5,PDE4D,NFKBIB,GNAS,YWHAB,YWHAZ,PYGL,PDE4B,NFKB2,ATF2,GNG10,MYL9,H3F3A/H3F3B,PRKAG2,ANAPC5,PTGS2,TCF7L2,SIRPA
FLT3 Signaling in Hematopoietic Progenitor Cells	2.2	0.122	0.333	GAB2,STAT6,RRAS2,PIK3R5,STAT3,PIK3R2,STAT1,EIF4E,ATF2
Prostanoid Biosynthesis	2.19	0.333		PTGES2,PTGS1,PTGS2
IL-15 Production	2.17	0.185		IFNB1,NFKB2,IL6,STAT1,NFKB1
Rac Signaling	2.11	0.106	1.508	ITGB1,RRAS2,CDC42,NCF2,CD44,PIK3R5,LIMK2,PIK3R2,NFKB2,NFKB1,ARPC4
Docosahexaenoic Acid (DHA) Signaling	2.1	0.154		PIK3R5,BID,IL1B,PIK3R2,BCL2A1,APP
NRF2-mediated Oxidative Stress Response	2.08	0.0889	-1.667	GSTM1,DNAJB4,SLC35A2,PIK3R5,MAFF,TXNRD1,BACH1,GSTM2,SOD2,RRAS2,MAP2K3,FOSL1,PIK3R2,NFE2L2,ACTG1,FTH1
Pyridoxal 5'-phosphate Salvage Pathway	2.08	0.125		SGK1,CSNK1A1,MAP3K8,LIMK2,MAP2K3,EIF2AK2,ACVR2A,CDK2
Hypoxia Signaling in the Cardiovascular System	2.04	0.123		NFKBIA,HSP90AB1,NFKBIE,HIF1A,NFKBIB,UBE2D3,UBE2E1,ATF2
Chronic Myeloid Leukemia Signaling	2.01	0.108		GAB2,IKBKB,RRAS2,HDAC8,SMAD3,CDKN1A,PIK3R5,PIK3R2,NFKB2,NFKB1
RhoA Signaling	2.01	0.0984	0.577	MYL9,RAPGEF2,MYL6,MYL5,RAPGEF6,PPP1CB,ARHGEF1,LIMK2,SEPT6,ACTG1,ARPC4,KTN1
SAPK/JNK Signaling	1.98	0.106	-1.265	LCK,RRAS2,GADD45A,CDC42,PIK3R5,MAP4K1,PIK3R2,RAC3,MAP4K4,ATF2
Renin-Angiotensin Signaling	1.96	0.101	0.302	GNAS,RRAS2,CCL2,PIK3R5,PRKAG2,STAT3,PIK3R2,NFKB2,STAT1,NFKB1,ATF2
Signaling by Rho Family GTPases	1.96	0.0812	1.414	ITGB1,GNAS,MYL6,RHOC,MYL5,PIK3R5,ARHGEF1,LIMK2,NFKB2,NFKB1,GNG10,MYL9,RHOB,CDC42,NCF2,PIK3R2,SEPT6,ACTG1,ARPC4
Uracil Degradation II (Reductive)	1.93	0.5		DPYD,UPB1
Thymine Degradation	1.93	0.5		DPYD,UPB1
RhoGDI Signaling	1.89	0.0867	-1.069	MYL9,ITGB1,GNAS,RHOB,WASF2,MYL6,CDC42,RHOC,MYL5,CD44,LIMK2,ARHGEF1,ACTG1,ARPC4,GNG10
Role of MAPK Signaling in the Pathogenesis of Influenza	1.89	0.116		PNPLA8,CXCL10,RRAS2,CCL2,IFNB1,MAP2K3,PTGS2,ATF2
Thrombin Signaling	1.85	0.0838	0.775	GNAS,MYL6,RHOC,MYL5,PIK3R5,PPP1CB,ARHGEF1,NFKB2,NFKB1,GNG10,MYL9,IKBKB,RRAS2,RHOB,PIK3R2,GATA3
Germ Cell-Sertoli Cell Junction Signaling	1.83	0.0875		ITGB1,RHOC,PIK3R5,LIMK2,GSN,RAC3,RRAS2,RHOB,CDC42,MAP3K8,MAP2K3,PIK3R2,CLINT1,ACTG1
Myc Mediated Apoptosis Signaling	1.8	0.121		RRAS2,YWHAB,YWHAZ,PIK3R5,BID,PIK3R2,CASP8
Cholecystokinin/Gastrin-mediated Signaling	1.77	0.099	1.897	IL1A,IL18,RRAS2,RHOB,IL1RN,RHOC,IL1B,MAP2K3,PTGS2,ATF2
Prolactin Signaling	1.75	0.11	-0.707	SOCS1,SOCS3,RRAS2,PIK3R5,STAT3,PIK3R2,STAT1,TCF7
Oncostatin M Signaling	1.74	0.147	2	RRAS2,STAT3,PLAU,STAT1,CHI3L1
PTEN Signaling	1.72	0.0932	-1.265	ITGB1,IKBKB,RRAS2,INPP5F,CDC42,CDKN1A,PIK3R5,PIK3R2,NFKB2,NFKB1,RAC3
PAK Signaling	1.7	0.101	1.667	ITGB1,MYL9,RRAS2,MYL6,CDC42,MYL5,PIK3R5,LIMK2,PIK3R2
Relaxin Signaling	1.69	0.0889	-1	GNAS,NFKBIA,NFKBIE,PIK3R5,PRKAG2,PDE4D,PIK3R2,PDE4B,NFKB2,NFKBIB,NFKB1,GNG10
Graft-versus-Host Disease Signaling	1.67	0.125		IL1A,IL18,IL1RN,CD86,IL1B,IL6
Actin Cytoskeleton Signaling	1.67	0.0783		ITGB1,FGD3,WASF2,MYL6,MYL5,PIK3R5,PPP1CB,ARHGEF1,LIMK2,GSN,RAC3,MYL9,RRAS2,CDC42,PIK3R2,ACTG1,ARPC4
CXCR4 Signaling	1.66	0.0855	0.905	MYL9,RRAS2,GNAS,RHOB,MYL6,RHOC,CXCR4,MYL5,LYN,PIK3R5,PIK3R2,ELMO2,GNG10
ERK5 Signaling	1.62	0.111	1.342	RRAS2,YWHAB,SGK1,YWHAZ,MAP3K8,FOSL1,ATF2
mTOR Signaling	1.6	0.0798	0.707	RHOC,PIK3R5,EIF4G3,HIF1A,EIF4G1,EIF4E,RRAS2,RHOB,EIF4G2,PRKAG2,RPS27A,PIK3R2,RPS5,RPS24,RPSA
Reelin Signaling in Neurons	1.57	0.101		ITGB1,LCK,PIK3R5,LYN,MAP4K1,ARHGEF1,PIK3R2,APP
Antiproliferative Role of TOB in T Cell Signaling	1.54	0.154		PABPC4,SMAD3,TOB1,CDK2
IGF-1 Signaling	1.48	0.0928	-1.134	SOCS1,SOCS3,RRAS2,YWHAB,YWHAZ,PIK3R5,PRKAG2,STAT3,PIK3R2
Hereditary Breast Cancer Signaling	1.47	0.0853		NPM1,POLR2A,GADD45B,RRAS2,ARID1A,GADD45A,HDAC8,CDKN1A,PIK3R5,PIK3R2,NBN
Antioxidant Action of Vitamin C	1.46	0.0918	-2.121	PNPLA8,CSF2RB,IKBKB,NFKBIA,NFKBIE,NFKB2,NFKBIB,NFKB1,TXNRD1
Regulation of eIF4 and p70S6K Signaling	1.46	0.0822	0	ITGB1,RRAS2,EIF4G2,PIK3R5,EIF4G3,RPS27A,PIK3R2,EIF4G1,RPS5,EIF4E,RPSA,RPS24
Unfolded protein response	1.45	0.111		SEL1L,DDIT3,PPP1R15A,XBP1,NFE2L2,CEBPG
GÎ±q Signaling	1.44	0.0816	0	IKBKB,GNAS,NFKBIA,RHOB,RHOC,NFKBIE,PIK3R5,PIK3R2,NFKB2,NFKBIB,NFKB1,GNG10
Thrombopoietin Signaling	1.42	0.109	0.816	GAB2,RRAS2,PIK3R5,STAT3,PIK3R2,STAT1
Actin Nucleation by ARP-WASP Complex	1.38	0.107	0.816	ITGB1,RRAS2,RHOB,CDC42,RHOC,ARPC4
Tight Junction Signaling	1.37	0.0778		MYL6,MYL5,NFKB2,NFKB1,MYL9,EPB41,CDC42,PRKAG2,STX16,SPTAN1,ACTG1,NAPA,BET1L
Renal Cell Carcinoma Signaling	1.37	0.0986	0.447	RAPGEF1,RRAS2,CDC42,PIK3R5,HIF1A,PIK3R2,TCEB2
Insulin Receptor Signaling	1.37	0.0821		RAPGEF1,SOCS3,RRAS2,INPP5F,TRIP10,SGK1,PIK3R5,PRKAG2,PPP1CB,PIK3R2,EIF4E
Glutamine Biosynthesis I	1.34	1		GLUL
GÎ±i Signaling	1.32	0.0833	1.667	GNAS,RRAS2,CXCR2,RGS10,FPR2,PRKAG2,STAT3,HCAR2,GNG10,FPR1
Airway Pathology in Chronic Obstructive Pulmonary Disease	1.32	0.25		CXCL8,CXCL3
Cardiac Hypertrophy Signaling	1.31	0.0717	1.291	GNAS,MYL6,RHOC,MYL5,PIK3R5,IL6,EIF4E,ATF2,GNG10,MYL9,RRAS2,RHOB,PRKAG2,MAP2K3,MAP3K8,PIK3R2
V5, 6 months post-treatment
Ingenuity Canonical Pathways	-log(p-value)	Ratio	z-score	Molecules
EIF2 Signaling	9.93	0.135	-2.673	RPL11,RPLP1,RPS3A,RPS27,RPL39,PIK3R5,RPL26,EIF4G1,EIF4E,RPL6,EIF4G2,RPL19,PIK3R2,RPS5,RPL31,RPL32,RPL29,EIF4G3,RPL23,RPS12,RPL15,RPS27A,RPL13A,RPSA,RPS14
Mitochondrial Dysfunction	5.07	0.0994		ATP5A1,CPT1B,NDUFB8,PSENEN,CYB5R3,ATP5E,APP,PRDX3,NDUFS1,COX7A2,ATP5J2,NDUFA3,PARK2,VDAC1,CASP8,ATP5I,AIFM1
Regulation of eIF4 and p70S6K Signaling	4.72	0.103		ITGB1,RPS3A,RPS27,PIK3R5,EIF4G3,EIF4G1,EIF4E,RPS12,MAPK14,EIF4G2,RPS27A,PIK3R2,RPS5,RPS14,RPSA
CD40 Signaling	4.04	0.138	0	IKBKB,CD40LG,MAPK14,PTGS1,PIK3R5,MAP2K3,STAT3,TRAF5,PIK3R2
PEDF Signaling	3.04	0.113	-1.134	IKBKB,MAPK14,WASF2,PIK3R5,PIK3R2,CFLAR,CASP8,TCF7
mTOR Signaling	2.98	0.0745	0	RPS3A,RPS27,PIK3R5,EIF4G3,HIF1A,EIF4G1,EIF4E,RPS12,EIF4G2,RPS27A,PIK3R2,RPS5,RPS14,RPSA
PI3K/AKT Signaling	2.56	0.0813	3.162	ITGB1,IKBKB,INPP5F,HSP90AB1,LIMS1,YWHAB,YWHAZ,ILK,PIK3R2,EIF4E
IL-10 Signaling	2.49	0.103		IKBKB,MAPK14,BLVRB,CD14,MAP2K3,STAT3,MAP4K4
Natural Killer Cell Signaling	2.37	0.0818		KIR2DS4 (includes others),INPP5F,TYROBP,LAT,PIK3R5,PIK3R2,HCST,RAC3,FCGR3A/FCGR3B
April Mediated Signaling	2.37	0.132	1.342	IKBKB,NFAT5,MAPK14,TNFSF13,TRAF5
Role of PKR in Interferon Induction and Antiviral Response	2.27	0.125		IKBKB,MAPK14,MAP2K3,TRAF5,CASP8
IL-12 Signaling and Production in Macrophages	2.27	0.0741		IKBKB,STAT6,CD40LG,MAPK14,PIK3R5,RAB7A,SERPINA1,PIK3R2,SPI1,CLU
Germ Cell-Sertoli Cell Junction Signaling	2.2	0.0688		ITGB1,TUBB1,MAPK14,TUBA8,PIK3R5,ILK,MAP2K3,PIK3R2,CLINT1,GSN,RAC3
Reelin Signaling in Neurons	2.13	0.0886		ITGB1,PIK3R5,MAP4K1,ARHGEF1,PIK3R2,APP,ITGB3
phagosome maturation	2.12	0.075		TUBB1,DYNLL1,TUBA8,NCF2,RAB7A,STX16,ATP6V1G2,NAPA,BET1L
Leukotriene Biosynthesis	2.09	0.2		GGTLC2,ALOX5,GGT1
Î³-glutamyl Cycle	2.09	0.2		GGTLC2,GGT1,ANPEP
Glutathione-mediated Detoxification	2	0.133		GSTM1,MGST1,ANPEP,GSTK1
IL-15 Signaling	1.95	0.0909		STAT6,MAPK14,PIK3R5,STAT3,PIK3R2,RAC3
iCOS-iCOSL Signaling in T Helper Cells	1.91	0.0741	-0.378	IKBKB,CD40LG,NFAT5,CAMK2D,LAT,PIK3R5,PIK3R2,CD3D
Oxidative Phosphorylation	1.89	0.0734		NDUFS1,ATP5A1,ATP5J2,COX7A2,NDUFA3,NDUFB8,ATP5I,ATP5E
LPS-stimulated MAPK Signaling	1.75	0.0822	0.816	IKBKB,MAPK14,PIK3R5,CD14,MAP2K3,PIK3R2
IL-6 Signaling	1.74	0.069	1.134	IKBKB,MAPK14,PIK3R5,CD14,MAP2K3,STAT3,PIK3R2,MAP4K4
Lymphotoxin Î² Receptor Signaling	1.73	0.0926	-1.342	IKBKB,PIK3R5,LTB,TRAF5,PIK3R2
ERK/MAPK Signaling	1.73	0.0588	1	ITGB1,RAPGEF1,ELF2,YWHAB,YWHAZ,PIK3R5,STAT3,PIK3R2,MKNK2,RAC3,EIF4E
FLT3 Signaling in Hematopoietic Progenitor Cells	1.72	0.0811	0	STAT6,MAPK14,PIK3R5,STAT3,PIK3R2,EIF4E
PKCÎ¸ Signaling in T Lymphocytes	1.7	0.0678	0	IKBKB,NFAT5,CAMK2D,LAT,PIK3R5,PIK3R2,RAC3,CD3D
Actin Cytoskeleton Signaling	1.65	0.0553		ITGB1,MYL9,FGD3,WASF2,PIK3R5,BRK1,CD14,ARHGEF1,PIK3R2,GSN,RAC3,ARPC4
Acute Myeloid Leukemia Signaling	1.64	0.0779	-0.816	CSF3R,PIK3R5,MAP2K3,STAT3,PIK3R2,SPI1
tRNA Charging	1.61	0.103		WARS,DARS,HARS,TARS
Myc Mediated Apoptosis Signaling	1.61	0.0862		YWHAB,YWHAZ,PIK3R5,PIK3R2,CASP8
Prostanoid Biosynthesis	1.59	0.222		PTGS1,TBXAS1
B Cell Activating Factor Signaling	1.57	0.1	1	IKBKB,NFAT5,MAPK14,TRAF5
Transcriptional Regulatory Network in Embryonic Stem Cells	1.57	0.1		RIF1,CDYL,STAT3,SET
Glucocorticoid Receptor Signaling	1.57	0.0509		ARID1A,TAF6,SGK1,PIK3R5,STAT3,CD163,GTF2A1,CD3D,IKBKB,NFAT5,POLR2A,MAPK14,HSP90AB1,PIK3R2
Rac Signaling	1.53	0.0673	0.378	ITGB1,NCF2,CD44,PIK3R5,BRK1,PIK3R2,ARPC4
Integrin Signaling	1.52	0.0547	0.905	ITGB1,MYL9,RAPGEF1,PARVB,LIMS1,PIK3R5,ILK,PIK3R2,RAC3,ARPC4,ITGB3
B Cell Receptor Signaling	1.52	0.0568		IKBKB,EBF1,NFAT5,MAPK14,CAMK2D,INPP5F,PIK3R5,MAP2K3,PIK3R2,BCL6
HGF Signaling	1.51	0.0667	0	ITGB1,RAPGEF1,ELF2,PIK3R5,STAT3,PIK3R2,CDK2
Glycogen Degradation II	1.5	0.2		PYGL,TYMP
Role of JAK1 and JAK3 in Î³c Cytokine Signaling	1.47	0.0794		IL7R,STAT6,PIK3R5,STAT3,PIK3R2
TR/RXR Activation	1.46	0.0706		HP,PIK3R5,NCOA4,NRGN,HIF1A,PIK3R2
IL-17A Signaling in Airway Cells	1.45	0.0781		IKBKB,MAPK14,PIK3R5,STAT3,PIK3R2
Eicosanoid Signaling	1.45	0.0781		PNPLA8,PTGS1,ALOX5,GGT1,TBXAS1
Fc Epsilon RI Signaling	1.44	0.0642	0.378	MAPK14,INPP5F,LAT,PIK3R5,MAP2K3,PIK3R2,RAC3
Role of Tissue Factor in Cancer	1.42	0.0636		ITGB1,ARRB2,MAPK14,PIK3R5,PIK3R2,EIF4E,ITGB3
IL-8 Signaling	1.41	0.0543	0.632	MYL9,IKBKB,ARRB2,CCND3,NCF2,PIK3R5,PIK3R2,RAC3,MAP4K4,ITGB3
RANK Signaling in Osteoclasts	1.4	0.0682		IKBKB,MAPK14,PIK3R5,TRAF5,PIK3R2,GSN
Clathrin-mediated Endocytosis Signaling	1.4	0.0541		ITGB1,ARRB2,RAB11B,PIK3R5,RAB7A,SERPINA1,PIK3R2,ARPC4,CLU,ITGB3
Glycogen Degradation III	1.35	0.167		PYGL,TYMP
Macropinocytosis Signaling	1.35	0.0735		ITGB1,PIK3R5,CD14,PIK3R2,ITGB3
Death Receptor Signaling	1.32	0.0652	0	ACIN1,IKBKB,TIPARP,CFLAR,CASP8,MAP4K4
Role of Osteoblasts, Osteoclasts and Chondrocytes in Rheumatoid Arthritis	1.3	0.0502		ITGB1,IKBKB,NFAT5,MAPK14,RUNX2,PIK3R5,MAP2K3,TRAF5,PIK3R2,GSN,ITGB3
14-3-3-mediated Signaling	1.3	0.0598		TUBB1,TUBA8,YWHAB,STRADA,YWHAZ,PIK3R5,PIK3R2
